# Supplementary material for: Influence of Feature Encoding and Choice of Classifier on Disease Risk Prediction in Genome-Wide Association Studies
Source: PLoS One. 2015 Aug 18;10(8):e0135832. doi: 10.1371/journal.pone.0135832 (PMC4540285; doi:10.1371/journal.pone.0135832)
Supplement: S1 Table — For each data set, p-value threshold and classifier, the predictive performances of the risk models of all folds of the cross-validation have been averaged for each encoding scheme and rounded to four decimal places. The corresponding ranks (1 is best) are shown to the right. The settings in each line only differ in the used feature encoding. (XLS) [file pone.0135832.s001.xls]

## Sheet: Tabelle1
			Encoding AUC				Encoding Rank
Data set	Threshold	Classifier	Additive	Recessive	Genotype		Additive	Recessive	Genotype
BD	p < 10^-3	Multilayer Perceptron	0.5737	0.5752	0.5724		2	1	3
BD	p < 10^-4	Multilayer Perceptron	0.5518	0.5519	0.5517		2	1	3
BD	p < 10^-5	Multilayer Perceptron	0.5453	0.5429	0.5431		1	3	2
BD	p < 10^-6	Multilayer Perceptron	0.5382	0.5383	0.5388		3	2	1
BD	p < 10^-7	Multilayer Perceptron	0.5319	0.5319	0.5316		1	1	3
BD	p < 10^-8	Multilayer Perceptron	0.5284	0.5284	0.5285		2	2	1
BD	p < 10^-3	KNN	0.5512	0.5531	0.5542		3	2	1
BD	p < 10^-4	KNN	0.5394	0.5442	0.5434		3	1	2
BD	p < 10^-5	KNN	0.5378	0.5394	0.5421		3	2	1
BD	p < 10^-6	KNN	0.5377	0.5374	0.5378		2	3	1
BD	p < 10^-7	KNN	0.5316	0.5316	0.5315		1	1	3
BD	p < 10^-8	KNN	0.5285	0.5285	0.5285		1	1	1
BD	p < 10^-3	LVQ	0.5404	0.5249	0.5094		1	2	3
BD	p < 10^-4	LVQ	0.5347	0.5221	0.5253		1	3	2
BD	p < 10^-5	LVQ	0.5295	0.5262	0.5291		1	3	2
BD	p < 10^-6	LVQ	0.5114	0.5104	0.5151		2	3	1
BD	p < 10^-7	LVQ	0.5001	0.495	0.5057		2	3	1
BD	p < 10^-8	LVQ	0.5202	0.5099	0.508		1	2	3
BD	p < 10^-3	linear SVM	0.5701	0.5662	0.5695		1	3	2
BD	p < 10^-4	linear SVM	0.5564	0.5456	0.5464		1	3	2
BD	p < 10^-5	linear SVM	0.5501	0.5429	0.5426		1	2	3
BD	p < 10^-6	linear SVM	0.5354	0.5332	0.5318		1	2	3
BD	p < 10^-7	linear SVM	0.5316	0.5319	0.5315		2	1	3
BD	p < 10^-8	linear SVM	0.5284	0.5286	0.5285		3	1	2
BD	p < 10^-3	RBF SVM	0.5834	0.5731	0.5752		1	3	2
BD	p < 10^-4	RBF SVM	0.5565	0.5488	0.5509		1	3	2
BD	p < 10^-5	RBF SVM	0.5439	0.5416	0.542		1	3	2
BD	p < 10^-6	RBF SVM	0.5344	0.5338	0.5414		2	3	1
BD	p < 10^-7	RBF SVM	0.5315	0.5315	0.5315		1	1	1
BD	p < 10^-8	RBF SVM	0.5285	0.5283	0.5286		2	3	1
BD	p < 10^-3	Decision Tree	0.5101	0.5095	0.5075		1	2	3
BD	p < 10^-4	Decision Tree	0.5204	0.5157	0.5118		1	2	3
BD	p < 10^-5	Decision Tree	0.5268	0.5286	0.5305		3	2	1
BD	p < 10^-6	Decision Tree	0.5353	0.5322	0.5316		1	2	3
BD	p < 10^-7	Decision Tree	0.5305	0.5305	0.5304		1	1	3
BD	p < 10^-8	Decision Tree	0.5285	0.5285	0.5284		1	1	3
BD	p < 10^-3	Random Forest	0.5739	0.5709	0.5714		1	3	2
BD	p < 10^-4	Random Forest	0.5639	0.5618	0.5662		2	3	1
BD	p < 10^-5	Random Forest	0.541	0.5397	0.5436		2	3	1
BD	p < 10^-6	Random Forest	0.5354	0.5359	0.5358		3	1	2
BD	p < 10^-7	Random Forest	0.5317	0.5319	0.5318		3	1	2
BD	p < 10^-8	Random Forest	0.5282	0.5285	0.5282		2	1	2
CAD	p < 10^-3	Multilayer Perceptron	0.5469	0.5516	0.5488		3	1	2
CAD	p < 10^-4	Multilayer Perceptron	0.5613	0.5532	0.5535		1	3	2
CAD	p < 10^-5	Multilayer Perceptron	0.576	0.5742	0.5731		1	2	3
CAD	p < 10^-6	Multilayer Perceptron	0.5738	0.572	0.5694		1	2	3
CAD	p < 10^-7	Multilayer Perceptron	0.571	0.5725	0.5705		2	1	3
CAD	p < 10^-8	Multilayer Perceptron	0.5661	0.5668	0.566		2	1	3
CAD	p < 10^-3	KNN	0.5445	0.5445	0.5382		1	1	3
CAD	p < 10^-4	KNN	0.5492	0.5523	0.5499		3	1	2
CAD	p < 10^-5	KNN	0.5593	0.561	0.5603		3	1	2
CAD	p < 10^-6	KNN	0.563	0.562	0.5619		1	2	3
CAD	p < 10^-7	KNN	0.5684	0.5679	0.5682		1	3	2
CAD	p < 10^-8	KNN	0.5655	0.5648	0.5641		1	2	3
CAD	p < 10^-3	LVQ	0.5209	0.5178	0.5125		1	2	3
CAD	p < 10^-4	LVQ	0.5419	0.5299	0.5307		1	3	2
CAD	p < 10^-5	LVQ	0.5486	0.5409	0.5425		1	3	2
CAD	p < 10^-6	LVQ	0.5375	0.5335	0.5422		2	3	1
CAD	p < 10^-7	LVQ	0.5286	0.5393	0.5387		3	1	2
CAD	p < 10^-8	LVQ	0.5106	0.5312	0.5204		3	1	2
CAD	p < 10^-3	linear SVM	0.5503	0.543	0.5444		1	3	2
CAD	p < 10^-4	linear SVM	0.5661	0.5502	0.5507		1	3	2
CAD	p < 10^-5	linear SVM	0.5843	0.5743	0.5733		1	2	3
CAD	p < 10^-6	linear SVM	0.5802	0.5642	0.5738		1	3	2
CAD	p < 10^-7	linear SVM	0.5625	0.5704	0.5692		3	1	2
CAD	p < 10^-8	linear SVM	0.5595	0.5653	0.5649		3	1	2
CAD	p < 10^-3	RBF SVM	0.5604	0.5506	0.5531		1	3	2
CAD	p < 10^-4	RBF SVM	0.5671	0.5517	0.5552		1	3	2
CAD	p < 10^-5	RBF SVM	0.5822	0.5753	0.5771		1	3	2
CAD	p < 10^-6	RBF SVM	0.5745	0.5695	0.5753		2	3	1
CAD	p < 10^-7	RBF SVM	0.5723	0.5723	0.5705		1	1	3
CAD	p < 10^-8	RBF SVM	0.5585	0.5645	0.5647		3	2	1
CAD	p < 10^-3	Decision Tree	0.5046	0.5009	0.4948		1	2	3
CAD	p < 10^-4	Decision Tree	0.5165	0.5142	0.5165		1	3	1
CAD	p < 10^-5	Decision Tree	0.5468	0.5494	0.5426		2	1	3
CAD	p < 10^-6	Decision Tree	0.5697	0.5635	0.5662		1	3	2
CAD	p < 10^-7	Decision Tree	0.5675	0.566	0.5681		2	3	1
CAD	p < 10^-8	Decision Tree	0.5633	0.5624	0.5628		1	3	2
CAD	p < 10^-3	Random Forest	0.5585	0.5557	0.5542		1	2	3
CAD	p < 10^-4	Random Forest	0.5668	0.5627	0.5644		1	3	2
CAD	p < 10^-5	Random Forest	0.5579	0.557	0.5585		2	3	1
CAD	p < 10^-6	Random Forest	0.5624	0.5639	0.5634		3	1	2
CAD	p < 10^-7	Random Forest	0.5671	0.5669	0.5671		1	3	1
CAD	p < 10^-8	Random Forest	0.5647	0.5645	0.5646		1	3	2
CD	p < 10^-3	Multilayer Perceptron	0.6047	0.5968	0.5882		1	2	3
CD	p < 10^-4	Multilayer Perceptron	0.5881	0.5828	0.5802		1	2	3
CD	p < 10^-5	Multilayer Perceptron	0.5957	0.5889	0.5882		1	2	3
CD	p < 10^-6	Multilayer Perceptron	0.6068	0.6012	0.6011		1	2	3
CD	p < 10^-7	Multilayer Perceptron	0.5935	0.5883	0.5905		1	3	2
CD	p < 10^-8	Multilayer Perceptron	0.5642	0.5621	0.5599		1	2	3
CD	p < 10^-3	KNN	0.6043	0.5991	0.5856		1	2	3
CD	p < 10^-4	KNN	0.5987	0.5951	0.5814		1	2	3
CD	p < 10^-5	KNN	0.6076	0.6067	0.6002		1	2	3
CD	p < 10^-6	KNN	0.5931	0.5893	0.5905		1	3	2
CD	p < 10^-7	KNN	0.5872	0.5866	0.5862		1	2	3
CD	p < 10^-8	KNN	0.5614	0.561	0.5603		1	2	3
CD	p < 10^-3	LVQ	0.5394	0.5329	0.5263		1	2	3
CD	p < 10^-4	LVQ	0.5619	0.5516	0.5441		1	2	3
CD	p < 10^-5	LVQ	0.5593	0.5525	0.555		1	3	2
CD	p < 10^-6	LVQ	0.547	0.5425	0.5408		1	2	3
CD	p < 10^-7	LVQ	0.5361	0.5367	0.5357		2	1	3
CD	p < 10^-8	LVQ	0.5176	0.5084	0.5245		2	3	1
CD	p < 10^-3	linear SVM	0.6007	0.5915	0.5861		1	2	3
CD	p < 10^-4	linear SVM	0.5913	0.5722	0.5714		1	2	3
CD	p < 10^-5	linear SVM	0.5972	0.5886	0.5875		1	2	3
CD	p < 10^-6	linear SVM	0.6071	0.601	0.602		1	3	2
CD	p < 10^-7	linear SVM	0.5876	0.582	0.5832		1	3	2
CD	p < 10^-8	linear SVM	0.5629	0.5455	0.547		1	3	2
CD	p < 10^-3	RBF SVM	0.6157	0.6029	0.5993		1	2	3
CD	p < 10^-4	RBF SVM	0.5961	0.588	0.5864		1	2	3
CD	p < 10^-5	RBF SVM	0.5974	0.5921	0.5942		1	3	2
CD	p < 10^-6	RBF SVM	0.6064	0.5979	0.6023		1	3	2
CD	p < 10^-7	RBF SVM	0.5925	0.5841	0.5896		1	3	2
CD	p < 10^-8	RBF SVM	0.5582	0.5522	0.5631		2	3	1
CD	p < 10^-3	Decision Tree	0.524	0.5238	0.5223		1	2	3
CD	p < 10^-4	Decision Tree	0.5296	0.5273	0.5144		1	2	3
CD	p < 10^-5	Decision Tree	0.5486	0.5499	0.5433		2	1	3
CD	p < 10^-6	Decision Tree	0.5776	0.582	0.5796		3	1	2
CD	p < 10^-7	Decision Tree	0.5752	0.577	0.5784		3	2	1
CD	p < 10^-8	Decision Tree	0.5417	0.546	0.5476		3	2	1
CD	p < 10^-3	Random Forest	0.6178	0.6158	0.6039		1	2	3
CD	p < 10^-4	Random Forest	0.6155	0.6154	0.608		1	2	3
CD	p < 10^-5	Random Forest	0.6037	0.6038	0.6026		2	1	3
CD	p < 10^-6	Random Forest	0.5797	0.5802	0.58		3	1	2
CD	p < 10^-7	Random Forest	0.5818	0.5819	0.5819		3	1	1
CD	p < 10^-8	Random Forest	0.5566	0.5571	0.5564		2	1	3
HT	p < 10^-3	Multilayer Perceptron	0.5505	0.5517	0.5502		2	1	3
HT	p < 10^-4	Multilayer Perceptron	0.5371	0.5371	0.5365		1	1	3
HT	p < 10^-5	Multilayer Perceptron	0.5223	0.5236	0.5241		3	2	1
HT	p < 10^-6	Multilayer Perceptron	0.5251	0.527	0.5262		3	1	2
HT	p < 10^-7	Multilayer Perceptron	0.524	0.5238	0.5243		2	3	1
HT	p < 10^-8	Multilayer Perceptron	0.4988	0.4988	0.4988		1	1	1
HT	p < 10^-3	KNN	0.541	0.5409	0.5387		1	2	3
HT	p < 10^-4	KNN	0.5254	0.5251	0.5259		2	3	1
HT	p < 10^-5	KNN	0.5158	0.518	0.5175		3	1	2
HT	p < 10^-6	KNN	0.5236	0.5229	0.5226		1	2	3
HT	p < 10^-7	KNN	0.5245	0.5231	0.5234		1	3	2
HT	p < 10^-8	KNN	0.4988	0.4988	0.4988		1	1	1
HT	p < 10^-3	LVQ	0.5244	0.5084	0.5162		1	3	2
HT	p < 10^-4	LVQ	0.5279	0.521	0.5227		1	3	2
HT	p < 10^-5	LVQ	0.5096	0.5111	0.5135		3	2	1
HT	p < 10^-6	LVQ	0.5127	0.5073	0.5076		1	3	2
HT	p < 10^-7	LVQ	0.5207	0.519	0.5087		1	2	3
HT	p < 10^-8	LVQ	0.5078	0.5078	0.5078		1	1	1
HT	p < 10^-3	linear SVM	0.5521	0.5458	0.5472		1	3	2
HT	p < 10^-4	linear SVM	0.5409	0.535	0.535		1	2	2
HT	p < 10^-5	linear SVM	0.5257	0.5243	0.5244		1	3	2
HT	p < 10^-6	linear SVM	0.5265	0.5261	0.5211		1	2	3
HT	p < 10^-7	linear SVM	0.5259	0.5273	0.528		3	2	1
HT	p < 10^-8	linear SVM	0.4988	0.4913	0.4913		1	2	2
HT	p < 10^-3	RBF SVM	0.5617	0.5509	0.5531		1	3	2
HT	p < 10^-4	RBF SVM	0.5414	0.5365	0.5366		1	3	2
HT	p < 10^-5	RBF SVM	0.5249	0.5234	0.5247		1	3	2
HT	p < 10^-6	RBF SVM	0.5227	0.5245	0.5225		2	1	3
HT	p < 10^-7	RBF SVM	0.5258	0.5216	0.5262		2	3	1
HT	p < 10^-8	RBF SVM	0.4988	0.4913	0.4988		1	3	1
HT	p < 10^-3	Decision Tree	0.5045	0.5076	0.5013		2	1	3
HT	p < 10^-4	Decision Tree	0.5058	0.5169	0.5079		3	1	2
HT	p < 10^-5	Decision Tree	0.5108	0.5075	0.5201		2	3	1
HT	p < 10^-6	Decision Tree	0.5187	0.5202	0.5168		2	1	3
HT	p < 10^-7	Decision Tree	0.5211	0.5211	0.5202		1	1	3
HT	p < 10^-8	Decision Tree	0.4988	0.4988	0.4988		1	1	1
HT	p < 10^-3	Random Forest	0.5492	0.5459	0.5559		2	3	1
HT	p < 10^-4	Random Forest	0.5362	0.5338	0.5363		2	3	1
HT	p < 10^-5	Random Forest	0.5228	0.5214	0.5238		2	3	1
HT	p < 10^-6	Random Forest	0.5229	0.523	0.5236		3	2	1
HT	p < 10^-7	Random Forest	0.5228	0.5224	0.5226		1	3	2
HT	p < 10^-8	Random Forest	0.4988	0.4988	0.4988		1	1	1
RA	p < 10^-3	Multilayer Perceptron	0.6406	0.6335	0.6284		1	2	3
RA	p < 10^-4	Multilayer Perceptron	0.6697	0.6655	0.6605		1	2	3
RA	p < 10^-5	Multilayer Perceptron	0.7089	0.698	0.6944		1	2	3
RA	p < 10^-6	Multilayer Perceptron	0.7276	0.7185	0.7131		1	2	3
RA	p < 10^-7	Multilayer Perceptron	0.7263	0.7191	0.7136		1	2	3
RA	p < 10^-8	Multilayer Perceptron	0.725	0.7184	0.7143		1	2	3
RA	p < 10^-3	KNN	0.6651	0.6676	0.6633		2	1	3
RA	p < 10^-4	KNN	0.6837	0.6855	0.6819		2	1	3
RA	p < 10^-5	KNN	0.6949	0.6936	0.6885		1	2	3
RA	p < 10^-6	KNN	0.6899	0.6902	0.6863		2	1	3
RA	p < 10^-7	KNN	0.6859	0.6846	0.6815		1	2	3
RA	p < 10^-8	KNN	0.6811	0.6813	0.6782		2	1	3
RA	p < 10^-3	LVQ	0.5814	0.5272	0.5404		1	3	2
RA	p < 10^-4	LVQ	0.624	0.6176	0.6197		1	3	2
RA	p < 10^-5	LVQ	0.6332	0.6294	0.6346		2	3	1
RA	p < 10^-6	LVQ	0.633	0.637	0.6293		2	1	3
RA	p < 10^-7	LVQ	0.6288	0.6328	0.6282		2	1	3
RA	p < 10^-8	LVQ	0.6327	0.6266	0.6343		2	3	1
RA	p < 10^-3	linear SVM	0.6282	0.6231	0.6228		1	2	3
RA	p < 10^-4	linear SVM	0.6704	0.6442	0.643		1	2	3
RA	p < 10^-5	linear SVM	0.7133	0.69	0.6889		1	2	3
RA	p < 10^-6	linear SVM	0.7275	0.711	0.7092		1	2	3
RA	p < 10^-7	linear SVM	0.7254	0.713	0.7109		1	2	3
RA	p < 10^-8	linear SVM	0.7248	0.7126	0.7104		1	2	3
RA	p < 10^-3	RBF SVM	0.6524	0.6356	0.6387		1	3	2
RA	p < 10^-4	RBF SVM	0.6841	0.6652	0.6664		1	3	2
RA	p < 10^-5	RBF SVM	0.7151	0.7031	0.7004		1	2	3
RA	p < 10^-6	RBF SVM	0.727	0.7179	0.7167		1	2	3
RA	p < 10^-7	RBF SVM	0.7235	0.7168	0.7142		1	2	3
RA	p < 10^-8	RBF SVM	0.7226	0.7148	0.714		1	2	3
RA	p < 10^-3	Decision Tree	0.561	0.5642	0.5622		3	1	2
RA	p < 10^-4	Decision Tree	0.5875	0.5785	0.5798		1	3	2
RA	p < 10^-5	Decision Tree	0.6244	0.6245	0.6248		3	2	1
RA	p < 10^-6	Decision Tree	0.6361	0.6418	0.643		3	2	1
RA	p < 10^-7	Decision Tree	0.6482	0.6475	0.6406		1	2	3
RA	p < 10^-8	Decision Tree	0.6463	0.6505	0.6492		3	1	2
RA	p < 10^-3	Random Forest	0.6958	0.6935	0.6929		1	2	3
RA	p < 10^-4	Random Forest	0.7119	0.7111	0.7103		1	2	3
RA	p < 10^-5	Random Forest	0.7067	0.7054	0.7058		1	3	2
RA	p < 10^-6	Random Forest	0.685	0.6837	0.6821		1	2	3
RA	p < 10^-7	Random Forest	0.6734	0.671	0.6701		1	2	3
RA	p < 10^-8	Random Forest	0.6674	0.6671	0.6659		1	2	3
T1D	p < 10^-3	Multilayer Perceptron	0.7369	0.7306	0.7159		1	2	3
T1D	p < 10^-4	Multilayer Perceptron	0.822	0.8083	0.7946		1	2	3
T1D	p < 10^-5	Multilayer Perceptron	0.8577	0.8446	0.8372		1	2	3
T1D	p < 10^-6	Multilayer Perceptron	0.8661	0.8551	0.8511		1	2	3
T1D	p < 10^-7	Multilayer Perceptron	0.8658	0.8558	0.849		1	2	3
T1D	p < 10^-8	Multilayer Perceptron	0.8655	0.8536	0.8486		1	2	3
T1D	p < 10^-3	KNN	0.7427	0.7425	0.7304		1	2	3
T1D	p < 10^-4	KNN	0.7828	0.7804	0.7683		1	2	3
T1D	p < 10^-5	KNN	0.7999	0.7948	0.7836		1	2	3
T1D	p < 10^-6	KNN	0.8058	0.7966	0.7845		1	2	3
T1D	p < 10^-7	KNN	0.8053	0.7967	0.7847		1	2	3
T1D	p < 10^-8	KNN	0.8058	0.7965	0.7848		1	2	3
T1D	p < 10^-3	LVQ	0.6475	0.6075	0.6122		1	3	2
T1D	p < 10^-4	LVQ	0.7087	0.7081	0.7034		1	2	3
T1D	p < 10^-5	LVQ	0.7145	0.7075	0.7071		1	2	3
T1D	p < 10^-6	LVQ	0.7117	0.7054	0.7087		1	3	2
T1D	p < 10^-7	LVQ	0.7118	0.7105	0.7069		1	2	3
T1D	p < 10^-8	LVQ	0.7179	0.7158	0.7163		1	3	2
T1D	p < 10^-3	linear SVM	0.7189	0.7073	0.7031		1	2	3
T1D	p < 10^-4	linear SVM	0.8236	0.7757	0.7684		1	2	3
T1D	p < 10^-5	linear SVM	0.8607	0.835	0.8323		1	2	3
T1D	p < 10^-6	linear SVM	0.8665	0.8504	0.8489		1	2	3
T1D	p < 10^-7	linear SVM	0.8654	0.8518	0.8511		1	2	3
T1D	p < 10^-8	linear SVM	0.8635	0.8511	0.8509		1	2	3
T1D	p < 10^-3	RBF SVM	0.7551	0.7298	0.7296		1	2	3
T1D	p < 10^-4	RBF SVM	0.8272	0.8061	0.8006		1	2	3
T1D	p < 10^-5	RBF SVM	0.8609	0.843	0.8386		1	2	3
T1D	p < 10^-6	RBF SVM	0.8682	0.8525	0.8521		1	2	3
T1D	p < 10^-7	RBF SVM	0.8673	0.8531	0.8521		1	2	3
T1D	p < 10^-8	RBF SVM	0.8641	0.8531	0.8517		1	2	3
T1D	p < 10^-3	Decision Tree	0.7453	0.7352	0.7437		1	3	2
T1D	p < 10^-4	Decision Tree	0.7642	0.7682	0.7592		2	1	3
T1D	p < 10^-5	Decision Tree	0.794	0.7904	0.7925		1	3	2
T1D	p < 10^-6	Decision Tree	0.8067	0.8071	0.7995		2	1	3
T1D	p < 10^-7	Decision Tree	0.7913	0.7967	0.7977		3	2	1
T1D	p < 10^-8	Decision Tree	0.8027	0.8011	0.8003		1	2	3
T1D	p < 10^-3	Random Forest	0.7983	0.7916	0.7866		1	2	3
T1D	p < 10^-4	Random Forest	0.8363	0.8311	0.8274		1	2	3
T1D	p < 10^-5	Random Forest	0.8469	0.8435	0.8387		1	2	3
T1D	p < 10^-6	Random Forest	0.847	0.8442	0.838		1	2	3
T1D	p < 10^-7	Random Forest	0.8442	0.842	0.8368		1	2	3
T1D	p < 10^-8	Random Forest	0.8431	0.8412	0.8365		1	2	3
T2D	p < 10^-3	Multilayer Perceptron	0.5675	0.5657	0.5582		1	2	3
T2D	p < 10^-4	Multilayer Perceptron	0.5552	0.5553	0.5536		2	1	3
T2D	p < 10^-5	Multilayer Perceptron	0.5715	0.57	0.567		1	2	3
T2D	p < 10^-6	Multilayer Perceptron	0.5747	0.5801	0.5758		3	1	2
T2D	p < 10^-7	Multilayer Perceptron	0.5722	0.5724	0.5719		2	1	3
T2D	p < 10^-8	Multilayer Perceptron	0.5626	0.5629	0.5631		3	2	1
T2D	p < 10^-3	KNN	0.5496	0.5509	0.5473		2	1	3
T2D	p < 10^-4	KNN	0.5426	0.5444	0.5436		3	1	2
T2D	p < 10^-5	KNN	0.5519	0.5541	0.551		2	1	3
T2D	p < 10^-6	KNN	0.5701	0.5703	0.5694		2	1	3
T2D	p < 10^-7	KNN	0.572	0.5704	0.5691		1	2	3
T2D	p < 10^-8	KNN	0.5633	0.5633	0.5633		1	1	1
T2D	p < 10^-3	LVQ	0.5165	0.5073	0.5039		1	2	3
T2D	p < 10^-4	LVQ	0.5347	0.5294	0.5351		2	3	1
T2D	p < 10^-5	LVQ	0.5419	0.5384	0.5362		1	2	3
T2D	p < 10^-6	LVQ	0.529	0.5413	0.5354		3	1	2
T2D	p < 10^-7	LVQ	0.5262	0.5323	0.5381		3	2	1
T2D	p < 10^-8	LVQ	0.515	0.5289	0.528		3	1	2
T2D	p < 10^-3	linear SVM	0.5615	0.5543	0.5526		1	2	3
T2D	p < 10^-4	linear SVM	0.559	0.5508	0.5499		1	2	3
T2D	p < 10^-5	linear SVM	0.5775	0.5737	0.5732		1	2	3
T2D	p < 10^-6	linear SVM	0.578	0.5779	0.5747		1	2	3
T2D	p < 10^-7	linear SVM	0.5744	0.5681	0.5682		1	3	2
T2D	p < 10^-8	linear SVM	0.5655	0.5649	0.5638		1	2	3
T2D	p < 10^-3	RBF SVM	0.5727	0.5616	0.5612		1	2	3
T2D	p < 10^-4	RBF SVM	0.5627	0.5525	0.5538		1	3	2
T2D	p < 10^-5	RBF SVM	0.5784	0.5755	0.5758		1	3	2
T2D	p < 10^-6	RBF SVM	0.5861	0.5837	0.5773		1	2	3
T2D	p < 10^-7	RBF SVM	0.5736	0.5677	0.571		1	3	2
T2D	p < 10^-8	RBF SVM	0.563	0.565	0.5579		2	1	3
T2D	p < 10^-3	Decision Tree	0.5164	0.5142	0.5198		2	3	1
T2D	p < 10^-4	Decision Tree	0.5206	0.5125	0.5274		2	3	1
T2D	p < 10^-5	Decision Tree	0.5472	0.5391	0.5433		1	3	2
T2D	p < 10^-6	Decision Tree	0.571	0.5704	0.5703		1	2	3
T2D	p < 10^-7	Decision Tree	0.561	0.5613	0.562		3	2	1
T2D	p < 10^-8	Decision Tree	0.5605	0.5605	0.5614		2	2	1
T2D	p < 10^-3	Random Forest	0.5651	0.5659	0.5562		2	1	3
T2D	p < 10^-4	Random Forest	0.5642	0.5609	0.561		1	3	2
T2D	p < 10^-5	Random Forest	0.5534	0.5525	0.5525		1	2	2
T2D	p < 10^-6	Random Forest	0.5713	0.5707	0.5716		2	3	1
T2D	p < 10^-7	Random Forest	0.5699	0.5702	0.5702		3	1	1
T2D	p < 10^-8	Random Forest	0.5637	0.5637	0.5637		1	1	1
