# Supplementary material for: Influence of Feature Encoding and Choice of Classifier on Disease Risk Prediction in Genome-Wide Association Studies
Source: PLoS One. 2015 Aug 18;10(8):e0135832. doi: 10.1371/journal.pone.0135832 (PMC4540285; doi:10.1371/journal.pone.0135832)
Supplement: S2 Table — For each data set and p-value threshold, the predictive performances of the risk models of all folds of the cross-validation have been averaged for each classifier and rounded to four decimal places. The corresponding ranks (1 is best) are shown to the right. The settings in each line only differ in the used classifier. (The values in this table are the same as the ‘Additive’ column from S1 Table, but grouped differently for easier comparison.) (XLS) [file pone.0135832.s002.xls]

## Sheet: Tabelle1
		Classifier AUC								Classifier Rank
Data set	Threshold	Multilayer Perceptron	KNN	LVQ	linear SVM	RBF SVM	Decision Tree	Random Forest		Multilayer Perceptron	KNN	LVQ	linear SVM	RBF SVM	Decision Tree	Random Forest
BD	p < 10^-3	0.5737	0.5512	0.5404	0.5701	0.5834	0.5101	0.5739		3	5	6	4	1	7	2
BD	p < 10^-4	0.5518	0.5394	0.5347	0.5564	0.5565	0.5204	0.5639		4	5	6	3	2	7	1
BD	p < 10^-5	0.5453	0.5378	0.5295	0.5501	0.5439	0.5268	0.541		2	5	6	1	3	7	4
BD	p < 10^-6	0.5382	0.5377	0.5114	0.5354	0.5344	0.5353	0.5354		1	2	7	3	6	5	3
BD	p < 10^-7	0.5319	0.5316	0.5001	0.5316	0.5315	0.5305	0.5317		1	3	7	3	5	6	2
BD	p < 10^-8	0.5284	0.5285	0.5202	0.5284	0.5285	0.5285	0.5282		4	1	7	4	1	1	6
CAD	p < 10^-3	0.5469	0.5445	0.5209	0.5503	0.5604	0.5046	0.5585		4	5	6	3	1	7	2
CAD	p < 10^-4	0.5613	0.5492	0.5419	0.5661	0.5671	0.5165	0.5668		4	5	6	3	1	7	2
CAD	p < 10^-5	0.576	0.5593	0.5486	0.5843	0.5822	0.5468	0.5579		3	4	6	1	2	7	5
CAD	p < 10^-6	0.5738	0.563	0.5375	0.5802	0.5745	0.5697	0.5624		3	5	7	1	2	4	6
CAD	p < 10^-7	0.571	0.5684	0.5286	0.5625	0.5723	0.5675	0.5671		2	3	7	6	1	4	5
CAD	p < 10^-8	0.5661	0.5655	0.5106	0.5595	0.5585	0.5633	0.5647		1	2	7	5	6	4	3
CD	p < 10^-3	0.6047	0.6043	0.5394	0.6007	0.6157	0.524	0.6178		3	4	6	5	2	7	1
CD	p < 10^-4	0.5881	0.5987	0.5619	0.5913	0.5961	0.5296	0.6155		5	2	6	4	3	7	1
CD	p < 10^-5	0.5957	0.6076	0.5593	0.5972	0.5974	0.5486	0.6037		5	1	6	4	3	7	2
CD	p < 10^-6	0.6068	0.5931	0.547	0.6071	0.6064	0.5776	0.5797		2	4	7	1	3	6	5
CD	p < 10^-7	0.5935	0.5872	0.5361	0.5876	0.5925	0.5752	0.5818		1	4	7	3	2	6	5
CD	p < 10^-8	0.5642	0.5614	0.5176	0.5629	0.5582	0.5417	0.5566		1	3	7	2	4	6	5
HT	p < 10^-3	0.5505	0.541	0.5244	0.5521	0.5617	0.5045	0.5492		3	5	6	2	1	7	4
HT	p < 10^-4	0.5371	0.5254	0.5279	0.5409	0.5414	0.5058	0.5362		3	6	5	2	1	7	4
HT	p < 10^-5	0.5223	0.5158	0.5096	0.5257	0.5249	0.5108	0.5228		4	5	7	1	2	6	3
HT	p < 10^-6	0.5251	0.5236	0.5127	0.5265	0.5227	0.5187	0.5229		2	3	7	1	5	6	4
HT	p < 10^-7	0.524	0.5245	0.5207	0.5259	0.5258	0.5211	0.5228		4	3	7	1	2	6	5
HT	p < 10^-8	0.4988	0.4988	0.5078	0.4988	0.4988	0.4988	0.4988		2	2	1	2	2	2	2
RA	p < 10^-3	0.6406	0.6651	0.5814	0.6282	0.6524	0.561	0.6958		4	2	6	5	3	7	1
RA	p < 10^-4	0.6697	0.6837	0.624	0.6704	0.6841	0.5875	0.7119		5	3	6	4	2	7	1
RA	p < 10^-5	0.7089	0.6949	0.6332	0.7133	0.7151	0.6244	0.7067		3	5	6	2	1	7	4
RA	p < 10^-6	0.7276	0.6899	0.633	0.7275	0.727	0.6361	0.685		1	4	7	2	3	6	5
RA	p < 10^-7	0.7263	0.6859	0.6288	0.7254	0.7235	0.6482	0.6734		1	4	7	2	3	6	5
RA	p < 10^-8	0.725	0.6811	0.6327	0.7248	0.7226	0.6463	0.6674		1	4	7	2	3	6	5
T1D	p < 10^-3	0.7369	0.7427	0.6475	0.7189	0.7551	0.7453	0.7983		5	4	7	6	2	3	1
T1D	p < 10^-4	0.822	0.7828	0.7087	0.8236	0.8272	0.7642	0.8363		4	5	7	3	2	6	1
T1D	p < 10^-5	0.8577	0.7999	0.7145	0.8607	0.8609	0.794	0.8469		3	5	7	2	1	6	4
T1D	p < 10^-6	0.8661	0.8058	0.7117	0.8665	0.8682	0.8067	0.847		3	6	7	2	1	5	4
T1D	p < 10^-7	0.8658	0.8053	0.7118	0.8654	0.8673	0.7913	0.8442		2	5	7	3	1	6	4
T1D	p < 10^-8	0.8655	0.8058	0.7179	0.8635	0.8641	0.8027	0.8431		1	5	7	3	2	6	4
T2D	p < 10^-3	0.5675	0.5496	0.5165	0.5615	0.5727	0.5164	0.5651		2	5	6	4	1	7	3
T2D	p < 10^-4	0.5552	0.5426	0.5347	0.559	0.5627	0.5206	0.5642		4	5	6	3	2	7	1
T2D	p < 10^-5	0.5715	0.5519	0.5419	0.5775	0.5784	0.5472	0.5534		3	5	7	2	1	6	4
T2D	p < 10^-6	0.5747	0.5701	0.529	0.578	0.5861	0.571	0.5713		3	6	7	2	1	5	4
T2D	p < 10^-7	0.5722	0.572	0.5262	0.5744	0.5736	0.561	0.5699		3	4	7	1	2	6	5
T2D	p < 10^-8	0.5626	0.5633	0.515	0.5655	0.563	0.5605	0.5637		5	3	7	1	4	6	2
